# Supplementary material for: Quantification and Chemical Characterization of Plastic Additives and Small Microplastics (<100 μm) in Highway Road Dust
Source: Toxics. 2023 Nov 17;11(11):936. doi: 10.3390/toxics11110936 (PMC10674966; doi:10.3390/toxics11110936)
Supplement: Supplementary file 1 [file toxics-11-00936-s001.zip]

Archive with 1 entries (1 files):
- toxics-2684482-supplementary.pdf
